# Supplementary material for: Exploiting codon usage identifies intensity-specific modifiers of Ras/MAPK signaling in vivo
Source: PLoS Genet. 2020 Dec 9;16(12):e1009228. doi: 10.1371/journal.pgen.1009228 (PMC7752094; doi:10.1371/journal.pgen.1009228)
Supplement: S1 Table — See text for details. (XLSX) [file pgen.1009228.s006.xlsx]

## Sheet: Final Screen Calls
		Primary Screen		Secondary Screen
Bloomington Stock Number	Deficienicy Name	Common Score Final Score (FC Severity Score)	Rare Score Final Score (FC Severity Score)	Common Score Final Score (FC Severity Score)	Rare Score Final Score (FC Severity Score)	Type of Modifier	Notes
901	Df(1)svr	N/A	N/A	N/A	N/A	Not Determined
930	Df(1)v65b	1.01143	1.21065	N/A	N/A	Not a Modifier
944	Df(1)JC70	N/A	1.68783	N/A	N/A	Enhancer	Common enhancer by fly number-Primary
949	Df(1)C128	N/A	N/A	N/A	N/A	Enhancer	Common and Rare enhancer by fly number-Primary
977	Df(1)DCB1-35b	1.71355	1.59444	N/A	N/A	Enhancer
1158	Df(1)rif	N/A	N/A	N/A	N/A	Not Determined
1546	Df(1)sc-J4	N/A	N/A	N/A	N/A	Not Determined
3196	Df(1)Sxl-bt	1.68908	1.5035	N/A	N/A	Enhancer
5281	Df(1)dx81	N/A	N/A	N/A	N/A	Not Determined
5706	Df(1)M38-C5	1	0.846154	N/A	N/A	Not a Modifier
6219	Df(1)v-L1	2.14815	1.47177	N/A	N/A	Enhancer
6698	Df(1)hl-a	2.14793	2.46667	N/A	N/A	Enhancer
7708	Df(1)Exel6234	1.03676	1.25165	N/A	N/A	Not a Modifier
7709	Df(1)Exel6235	1.31765	1.1958	1.03111	0.919897	Not a Modifier
7713	Df(1)Exel6239	1.00849	1.49481	1.15556	1.35226	Not a Modifier
7714	Df(1)Exel6240	1.19609	1.60739	1.10334	1.3172	Not a Modifier
7723	Df(1)Exel6255	1.33333	1.34462	1.1	1.07308	Not a Modifier
7768	Df(1)Exel7468	1.31429	2.43106	1.19704	1.42168	Not a Modifier
8031	Df(1)ED411	1.07407	0.941538	N/A	N/A	Not a Modifier
8033	Df(1)ED6957	1.23684	1.1187	N/A	N/A	Not a Modifier
8035	Df(1)ED7294	1.52929	1.22791	0.906527	0.938717	Not a Modifier
8898	Df(1)ED7170	1.90722	1.93122	N/A	N/A	Enhancer
8947	Df(1)ED6829	N/A	N/A	N/A	N/A	Not Determined
8948	Df(1)ED6630	1.2963	1.51026	1.26667	1.3994	Not Determined
8949	Df(1)ED6802	1.34783	1.46817	1.32955	1.63672	Not a Modifier
8952	Df(1)ED7217	1.09895	1.29167	1.41026	1.6453	Not a Modifier
8954	Df(1)ED7374	1.04938	1.046	N/A	0.978437	Not a Modifier
8955	Df(1)ED6906	1.08173	1	N/A	N/A	Not a Modifier
8956	Df(1)ED6727	1.48	2.04909	N/A	N/A	Enhancer
9053	Df(1)ED6443	1.81319	2.13488	N/A	N/A	Enhancer
9153	Df(1)ED7005	N/A	N/A	N/A	N/A	Not Determined
9169	Df(1)ED6712	1.30685	0.913832	1.25455	0.990991	Not a Modifier
9171	Df(1)ED7147	1.7093	1.59591	N/A	N/A	Enhancer
9217	Df(1)ED7161	N/A	1.80672	N/A	N/A	Enhancer	Common enhancer by fly number-Primary
9218	Df(1)ED7261	1.38753	1.90966	N/A	N/A	Enhancer
9219	Df(1)ED7331	1.31579	1.55343	1.45161	1.02936	Not a Modifier
9299	Df(1)ED6565	N/A	N/A	N/A	N/A	Not Determined
9348	Df(1)ED6584	1.12648	1.22809	N/A	N/A	Not a Modifier
9350	Df(1)ED7424	0.805676	0.878179	N/A	N/A	Not a Modifier
9352	Df(1)ED7229	1.05437	1.37851	1.11111	1.16655	Not a Modifier
23171	Df(1)BSC275	0.818182	0.992647	N/A	N/A	Not a Modifier
23295	Df(1)FDD-0024486	1.4	1.39423	N/A	N/A	Enhancer
23672	Df(1)BSC287	N/A	0.833333	N/A	N/A	Not Determined
24145	Df(1)ED6716	N/A	1.01639	N/A	N/A	Not Determined
24146	Df(1)ED7225	1.39001	1.30037	N/A	N/A	Not Determined
24336	Df(1)BSC310	0.942222	1.31924	N/A	N/A	Not a Modifier
24375	Df(1)BSC351	N/A	0.983457	1.38393	1.36782	Not a Modifier
24376	Df(1)BSC352	1.2037	1.09756	N/A	N/A	Not a Modifier
24429	Df(1)BSC405	N/A	1.19298	N/A	1.22727	Not Determined
25058	Df(1)BSC530	1.12903	1.26866	N/A	N/A	Enhancer	Common and Rare enhancer by fly number-Primary
25059	Df(1)BSC531	1.4	0.794778	N/A	N/A	Not Determined
25061	Df(1)BSC533	N/A	N/A	N/A	N/A	Not Determined
25062	Df(1)BSC534	1.20796	1.17778	N/A	N/A	Not a Modifier
25063	Df(1)BSC535	2.13162	1.63861	N/A	N/A	Enhancer
25064	Df(1)BSC536	1.08014	1.18776	N/A	N/A	Not a Modifier
25065	Df(1)BSC537	1.02198	1.16278	0.785714	0.875	Not a Modifier	Non-Available from Bloomington
25068	Df(1)BSC540	1.31431	1.57832	1.36066	1.39686	Not a Modifier
25114	Df(1)BSC571	0.813349	1.16058	N/A	N/A	Not a Modifier
25391	Df(1)BSC572	1.12821	1.13793	N/A	N/A	Not a Modifier
25414	Df(1)BSC580	1.08553	1.34483	N/A	N/A	Not a Modifier
25416	Df(1)BSC582	1.18406	0.898305	N/A	N/A	Not a Modifier
25417	Df(1)BSC583	N/A	N/A	N/A	N/A	Enhancer	Common and Rare enhancer by fly number-Primary
25420	Df(1)BSC586	0.815789	0.927273	N/A	1.13333	Not a Modifier	Common suppressor by fly number-Secondary
25697	Df(1)BSC622	1.01384	0.903422	N/A	N/A	Not a Modifier
25733	Df(1)BSC643	0.979526	0.845365	N/A	N/A	Not a Modifier
25734	Df(1)BSC644	1.09524	0.935046	N/A	N/A	Not a Modifier
26514	Df(1)BSC662	1.28947	1.57451	1.28947	1.44444	Not a Modifier
26560	Df(1)BSC708	1.27273	1	N/A	N/A	Not a Modifier
26564	Df(1)BSC712	N/A	0.754476	N/A	N/A	Not Determined
26566	Df(1)BSC714	N/A	N/A	N/A	N/A	Not Determined
26568	Df(1)BSC716	N/A	1.06731	N/A	0.784615	Not Determined
26569	Df(1)BSC717	N/A	N/A	N/A	0.771429	Suppressor	Common suppressor by fly number-Secondary,Rare suppressor by fly number-Secondary
26571	Df(1)BSC719	1.66667	1.06274	0.774775	0.858904	Not a Modifier
26574	Df(1)BSC722	1.08333	0.925047	N/A	N/A	Not a Modifier
26853	Df(1)BSC755	N/A	0.746835	1.04412	0.899818	Not a Modifier
26855	Df(1)BSC758	1.36166	1.22103	N/A	N/A	Not Determined
26857	Df(1)BSC760	0.763249	1.00292	N/A	N/A	Not a Modifier
26858	Df(1)BSC761	N/A	N/A	N/A	N/A	Not Determined
26864	Df(1)BSC767	N/A	0.913043	1.33333	0.852632	Not a Modifier
26869	Df(1)BSC772	0.735748	1.43127	N/A	1.28571	Not a Modifier
27405	Df(1)FDD-0331226	N/A	N/A	N/A	N/A	Not Determined
27585	Df(1)BSC824	1.46588	1.47	N/A	N/A	Enhancer
27586	Df(1)BSC825	1.08333	1.5	N/A	N/A	Not Determined
27886	Df(1)BSC834	1.14015	1.21092	N/A	N/A	Not a Modifier
27887	Df(1)BSC843	0.860215	1.5265	0.874286	1.27599	Not a Modifier
29732	Df(1)ED7289	1.13636	0.540309	N/A	0.45124	Not Determined
29733	Df(1)ED13478	N/A	1.15042	N/A	N/A	Not Determined
29989	Df(1)BSC866	N/A	N/A	N/A	N/A	Not Determined
29990	Df(1)BSC867	1.0441	1.38209	0.8	1.03393	Not a Modifier
29994	Df(1)BSC871	0.933333	1.25	N/A	N/A	Not a Modifier
30587	Df(1)BSC882	1.43137	1.26984	1.29231	0.953109	Not a Modifier
33829	Df(1)815-6	0.68	0.993056	N/A	N/A	Not a Modifier
34050	Df(1)G1	2.10811	1.53216	N/A	N/A	Enhancer
90	Df(2L)C144	0.394737	0.312369	N/A	N/A	Suppressor
744	Df(2L)M24F-B	0.482456	0.567944	N/A	N/A	Suppressor
1164	Df(2L)tkv3	1.04082	0.813979	N/A	N/A	Not a Modifier
1469	Df(2L)J39	1.06667	0.87726	N/A	N/A	Not a Modifier
1491	Df(2L)r10	0.846154	0.942568	N/A	N/A	Not a Modifier
3084	Df(2L)ast2	0.678571	0.940621	N/A	N/A	Not a Modifier
3180	Df(2L)H20	1.07451	0.964615	N/A	N/A	Not a Modifier
3548	Df(2L)al	1.32	1.39758	N/A	N/A	Not Determined
4959	Df(2L)C'	2.15172	1.73016	N/A	N/A	Enhancer
5330	Df(2L)ed1	1.28546	0.71831	N/A	N/A	Not a Modifier
6338	Df(2L)BSC6	0.4	0.509434	N/A	N/A	Suppressor
6478	Df(2L)BSC17	1.10526	1.10423	N/A	N/A	Not a Modifier
6507	Df(2L)drm-P2	1.14035	0.85	N/A	N/A	Not Determined
6963	Df(2L)ED3	0.996735	0.861526	N/A	N/A	Not a Modifier
7492	Df(2L)Exel6005	0.974026	0.814536	0.978261	0.805556	Not a Modifier
7495	Df(2L)Exel6009	1.18537	1.12299	N/A	N/A	Not a Modifier
7497	Df(2L)Exel6011	2.00306	2.24138	N/A	N/A	Enhancer
7498	Df(2L)Exel6012	1.39261	1.1685	0.955823	1.0284	Not a Modifier
7521	Df(2L)Exel6038	2.13622	1.41872	N/A	N/A	Enhancer
7744	Df(2L)Exel6277	1.50998	1.14852	1.18295	1.11371	Not a Modifier
7783	Df(2L)Exel7011	N/A	0.358974	N/A	N/A	Not Determined
7807	Df(2L)Exel7034	1.04113	1.08963	N/A	N/A	Not a Modifier
7839	Df(2L)Exel7070	1.07212	1.25	N/A	N/A	Not a Modifier
7840	Df(2L)Exel8038	1.18382	0.81464	N/A	N/A	Not a Modifier
8469	Df(2L)BSC50	2.96324	2.30233	N/A	N/A	Enhancer
8672	Df(2L)BSC106	1.25806	1.52109	N/A	1.27119	Not Determined
8673	Df(2L)BSC107	1.50913	1.29032	1.25	1.16718	Not a Modifier
8674	Df(2L)BSC109	0.859649	0.903716	N/A	N/A	Not a Modifier
8835	Df(2L)BSC110	0.991831	1.28991	N/A	N/A	Not a Modifier
8836	Df(2L)BSC111	1.28498	1.19166	N/A	N/A	Not a Modifier
8901	Df(2L)ED19	1.69031	1.29864	1.11511	1.18081	Not a Modifier
8904	Df(2L)ED4651	1.31222	1.72916	1.05763	0.86941	Not a Modifier
8906	Df(2L)ED678	2.43432	1.89446	N/A	N/A	Enhancer
8907	Df(2L)ED775	1.40443	1.20359	1.15	1.2701	Not a Modifier
8908	Df(2L)ED94	2.70833	1.9	N/A	N/A	Enhancer
8935	Df(2L)ED1203	2.59722	1.9614	N/A	N/A	Enhancer
8946	Df(2L)ED1050	2.22523	1.95311	N/A	N/A	Enhancer	Available as Kyoto 150105
9061	Df(2L)ED793	1.76056	1.40341	N/A	N/A	Enhancer
9176	Df(2L)ED136	0.757895	1.71053	1.98174	2.78808	Enhancer
9266	Df(2L)ED1473	0.891341	0.925748	N/A	N/A	Not a Modifier
9269	Df(2L)ED1315	0.577101	0.937107	0.691456	0.621739	Not a Modifier
9270	Df(2L)ED250	0.804954	1.08186	N/A	N/A	Not a Modifier
9341	Df(2L)ED385	0.675057	0.948067	N/A	N/A	Not a Modifier
9343	Df(2L)ED334	2.27273	1.48429	N/A	N/A	Enhancer
9353	Df(2L)ED5878	1.90981	1.48832	N/A	N/A	Enhancer
9502	Df(2L)BSC142	1.18259	1.16334	N/A	N/A	Not a Modifier
9503	Df(2L)BSC143	1.60784	1.61945	N/A	N/A	Enhancer
9505	Df(2L)BSC145	1.39068	1.32866	1.38	1.88235	Not Determined
9507	Df(2L)BSC148	1.27673	1.22975	N/A	N/A	Not a Modifier
9508	Df(2L)BSC149	N/A	1.30392	1.4359	1.73037	Not a Modifier
9510	Df(2L)BSC151	1.14159	1.39535	0.95625	0.961333	Not a Modifier
9560	Df(2L)BSC169	0.894263	0.785333	N/A	N/A	Not a Modifier
9594	Df(2L)BSC159	0.579787	0.437317	N/A	N/A	Suppressor
9600	Df(2L)BSC165	1.17119	1.05754	N/A	N/A	Not a Modifier
9605	Df(2L)BSC172	1.28566	1.27611	N/A	N/A	Not a Modifier
9610	Df(2L)BSC180	1.18334	1.28136	N/A	N/A	Not a Modifier
9615	Df(2L)BSC188	1.73134	1.26206	2.00337	1.16995	Differential	Common suppressor by fly number-Secondary
9631	Df(2L)BSC204	1.37842	1.2	N/A	N/A	Not Determined
9635	Df(2L)BSC208	0.828671	0.910806	N/A	N/A	Not a Modifier
9637	Df(2L)BSC209	1.00862	0.916364	N/A	N/A	Not a Modifier
9641	Df(2L)BSC213	1.47541	1.32864	1.16675	1.29322	Not a Modifier
9642	Df(2L)BSC214	1.62474	1.14884	1.43206	1.24709	Not Determined
9682	Df(2L)ED1378	1.76565	1.66038	N/A	N/A	Enhancer
9704	Df(2L)BSC227	1.5942	1.15524	1.21782	1.14159	Not a Modifier
9708	Df(2L)BSC233	1.17484	1.11103	N/A	N/A	Not Determined
9715	Df(2L)BSC240	1.08824	1.014	N/A	N/A	Not a Modifier
9716	Df(2L)BSC241	1.53548	1.11594	0.9375	1.08951	Not a Modifier
9718	Df(2L)BSC244	N/A	1.74716	N/A	N/A	Enhancer	Common enhancer by fly number-Primary
23152	Df(2L)BSC252	0.921368	1.06202	N/A	N/A	Not a Modifier
23156	Df(2L)BSC256	N/A	1.94444	N/A	N/A	Enhancer	Common enhancer by fly number-Primary
23662	Df(2L)BSC277	1.03571	1.05472	N/A	N/A	Not a Modifier
23663	Df(2L)BSC278	0.866667	1.66595	1.10433	2.10753	Differential
23676	Df(2L)BSC291	N/A	1.08014	1.35625	1.19877	Not a Modifier
23677	Df(2L)BSC292	1.33333	1.2201	N/A	N/A	Not a Modifier
23680	Df(2L)BSC295	0.991285	0.875	N/A	N/A	Not a Modifier
24109	Df(2L)ED761	1.11111	1.08889	N/A	N/A	Not a Modifier
24113	Df(2L)ED1102	1.03729	1.75044	1.64396	3.55773	Differential	Common enhancer by fly number-Primary
24114	Df(2L)ED1161	1.31602	1.28114	N/A	N/A	Not a Modifier
24116	Df(2L)ED1272	1.13975	1.02094	N/A	N/A	Not a Modifier
24118	Df(2L)ED105	1.06838	1.09153	N/A	N/A	Not a Modifier
24123	Df(2L)ED247	2.42236	2.01485	N/A	N/A	Enhancer
24124	Df(2L)ED7853	0.643987	0.630973	N/A	N/A	Suppressor
24127	Df(2L)ED489	1.624	1.68557	N/A	N/A	Enhancer
24132	Df(2L)ED629	1.93795	1.83502	N/A	N/A	Enhancer
24133	Df(2L)ED690	1.32222	1.52182	1.18321	1.12891	Not a Modifier
24135	Df(2L)ED8142	1.63579	1.70192	N/A	N/A	Enhancer
24378	Df(2L)BSC354	0.481481	0.480315	N/A	N/A	Suppressor
24626	Df(2L)ED50001	1.99322	1.20088	2.10154	2.71522	Enhancer
24652	Df(2L)ED441	2.10039	1.98222	N/A	N/A	Enhancer
24958	Df(2L)BSC454	1.38134	1.1767	1.32911	1.20557	Differential	Common enhancer by fly number - Seccondary
24959	Df(2L)BSC455	1.8664	2.41244	N/A	N/A	Enhancer
26540	Df(2L)BSC688	1.55172	2.28854	N/A	N/A	Enhancer
26541	Df(2L)BSC689	1.45783	1.37058	N/A	N/A	Enhancer
26542	Df(2L)BSC690	1.43182	1.36364	1.10629	1.74627	Not a Modifier
26544	Df(2L)BSC692	1.33611	1.38853	1.44565	1.95185	Differential
26782	Df(2L)lt109	0.918552	1.06838	N/A	N/A	Not a Modifier
27353	Df(2L)BSC781	1.17512	2.2425	1.16903	2.36364	Differential
27383	Df(2L)BSC812	1.32151	1.5098	N/A	N/A	Enhancer	Common and Rare enhancer by fly number-Primary
32256	Df(2L)BSC892	0.635965	0.463168	N/A	N/A	Suppressor
282	Df(2R)X58-12	1.42181	1.44444	N/A	N/A	Enhancer
442	Df(2R)CX1	N/A	0.6	N/A	N/A	Suppressor	Common suppressor by fly number-Primary
741	Df(2R)M41A10	0.571429	0.639498	N/A	N/A	Suppressor
1702	Df(2R)X1	1.16327	2.55639	1.3899	1.52016	Not a Modifier
2471	Df(2R)M60E	0.601504	0.567944	0.547826	0.374723	Suppressor
4961	Df(2R)Kr10	1.07124	0.904762	N/A	N/A	Not Determined
6609	Df(2R)BSC19	1.33029	1.21917	N/A	N/A	Not a Modifier
6780	Df(2R)14H10W-35	N/A	2.02041	N/A	N/A	Enhancer	Common enhancer by fly number-Primary
7543	Df(2R)Exel6061	2.6	0.652893	1.16667	0.786667	Not a Modifier
7544	Df(2R)Exel6062	0.846154	1.01307	N/A	0.964912	Not a Modifier
7546	Df(2R)Exel6064	0.6	0.870986	0.661111	0.980952	Not a Modifier
7548	Df(2R)Exel6066	1.01379	0.932407	N/A	N/A	Not a Modifier
7551	Df(2R)Exel6069	N/A	0.610169	N/A	0.824348	Not Determined
7749	Df(2R)Exel6284	N/A	0.855856	1.66667	0.974432	Not a Modifier
7871	Df(2R)Exel8057	0.440636	0.585434	N/A	N/A	Suppressor
7875	Df(2R)Exel7130	0.797126	1.29648	N/A	N/A	Not a Modifier
7876	Df(2R)Exel7131	1.12088	1.21488	N/A	N/A	Not a Modifier
7888	Df(2R)Exel7144	N/A	1.18045	N/A	N/A	Not Determined
7890	Df(2R)Exel7149	N/A	1.14706	N/A	N/A	Not Determined
7896	Df(2R)Exel7162	1.08333	1.15385	0.95	0.756671	Not a Modifier
8045	Df(2R)ED1612	1.14179	1.43478	N/A	N/A	Enhancer	Common enhancer by fly number-Primary
8910	Df(2R)ED2219	2.14286	3.21918	N/A	N/A	Enhancer
8912	Df(2R)ED2247	1.47749	1.53008	N/A	N/A	Enhancer
8913	Df(2R)ED2354	1.06122	1.24746	N/A	N/A	Not a Modifier
8915	Df(2R)ED2457	1.37255	1.68235	N/A	N/A	Enhancer
8918	Df(2R)ED3683	1.48649	1.02402	1.40164	1.72534	Not a Modifier
8931	Df(2R)ED1715	0.855755	1	N/A	N/A	Not a Modifier
8941	Df(2R)ED1725	2.16049	0.845	N/A	2.775	Enhancer	Common enhancer by fly number - Secondary
9062	Df(2R)ED1673	1.25	N/A	1.23363	0.738182	Not a Modifier
9063	Df(2R)ED1791	2.58333	1.8	N/A	N/A	Enhancer
9064	Df(2R)ED2426	1.7037	1.68	N/A	N/A	Enhancer
9066	Df(2R)ED3610	N/A	0.768116	N/A	N/A	Suppressor	Common and Rare suppressor by fly number-Primary
9067	Df(2R)ED3728	2.4359	3.13333	N/A	N/A	Enhancer
9157	Df(2R)ED1770	0.965909	0.818182	N/A	N/A	Not a Modifier
9267	Df(2R)ED3791	1.88665	1.25714	1.11115	1.03096	Not a Modifier
9276	Df(2R)ED1742	1.03279	1.45731	1.11364	1.15946	Not a Modifier
9278	Df(2R)ED2747	2.28	2.95238	N/A	N/A	Enhancer
9410	Df(2R)BSC132	1.49307	1.21429	1.47462	1.47637	Not a Modifier
9423	Df(2R)BSC135	1.62406	0.513514	1.2093	1.17905	Not a Modifier
9424	Df(2R)BSC136	1.04132	0.961538	N/A	N/A	Not a Modifier
9539	Df(2R)BSC152	1.30734	1.22069	N/A	N/A	Not a Modifier
9596	Df(2R)BSC161	1.0125	0.726817	N/A	N/A	Not a Modifier
9626	Df(2R)BSC199	1.28	1.51072	0.857143	1.29231	Not a Modifier
9683	Df(2R)ED1484	1.598	3.84615	N/A	N/A	Enhancer
23169	Df(2R)BSC273	1.02941	0.886621	N/A	N/A	Not a Modifier
23170	Df(2R)BSC274	0.857389	1.08111	N/A	N/A	Not a Modifier
23665	Df(2R)BSC280	1.27207	1.29412	N/A	N/A	Not a Modifier
23666	Df(2R)BSC281	1.24561	1.21091	N/A	N/A	Not a Modifier
23682	Df(2R)BSC298	1.3125	1.74385	1.22642	1.05405	Not Determined
23686	Df(2R)BSC303	1.62	1.23453	1.05714	1.28205	Not a Modifier
23688	Df(2R)BSC305	1.02198	1.02564	N/A	N/A	Not a Modifier
23690	Df(2R)BSC307	1.06122	0.692308	N/A	N/A	Not a Modifier
23691	Df(2R)BSC308	1.65306	1.19693	0.885057	1.16	Not Determined
24335	Df(2R)BSC267	0.833333	1.625	0.923077	1.16	Not a Modifier
24356	Df(2R)BSC331	1.27489	0.925926	N/A	N/A	Not a Modifier
24371	Df(2R)BSC347	0.944079	0.785714	N/A	N/A	Not a Modifier
24379	Df(2R)BSC355	1.24506	0.94686	N/A	N/A	Not a Modifier
24380	Df(2R)BSC356	1.07407	1.93516	N/A	N/A	Enhancer	Common enhancer by fly number-Primary
24385	Df(2R)BSC361	0.577778	1.08418	1	0.995238	Not Determined	Stock currently N/A, Common suppressor by fly number-Primary
24407	Df(2R)BSC383	0.963636	0.755556	0.777778	1.06086	Not a Modifier
24758	Df(2R)ED50004	1.39706	2.3839	N/A	N/A	Enhancer
24929	Df(2R)BSC425	1.4	0.96	0.923077	1.03449	Not a Modifier
24931	Df(2R)BSC427	1.18668	1.2095	N/A	N/A	Not a Modifier
24933	Df(2R)BSC429	N/A	1.4098	N/A	N/A	Enhancer	Common enhancer by fly number-Primary
24989	Df(2R)BSC485	1.11429	0.95625	N/A	N/A	Not a Modifier
25078	Df(2R)BSC550	1.09547	0.9	N/A	N/A	Not a Modifier
25428	Df(2R)BSC595	1.70975	1.11594	N/A	N/A	Enhancer	Common and Rare enhancer by fly number-Secondary
25430	Df(2R)BSC597	1.12933	1.67273	1.23148	1.26969	Not a Modifier
25431	Df(2R)BSC598	1.46809	1.25581	1.375	1.50794	Differential	Common enhancer by fly number - Seccondary
25432	Df(2R)BSC599	0.883821	1.52564	1.66667	1.51449	Not a Modifier
25437	Df(2R)BSC604	0.973913	1	N/A	N/A	Not a Modifier
25441	Df(2R)BSC608	2.13333	1.39286	N/A	N/A	Enhancer
25705	Df(2R)BSC630	0.800866	1.05632	N/A	N/A	Not a Modifier
25741	Df(2R)BSC651	1.367	1.4	N/A	N/A	Enhancer
26513	Df(2R)BSC661	1.64706	2.05513	N/A	N/A	Enhancer
26516	Df(2R)BSC664	1.48276	2.2183	N/A	N/A	Enhancer
26551	Df(2R)BSC699	1.63429	1.75996	N/A	N/A	Enhancer
26553	Df(2R)BSC701	1.11176	1.30701	N/A	N/A	Not a Modifier
26554	Df(2R)BSC702	1.90712	1.74151	N/A	N/A	Enhancer
26866	Df(2R)BSC769	1.51351	1.52138	N/A	N/A	Enhancer
27352	Df(2R)BSC780	1.30189	1.72139	1.36364	N/A	Differential	Rare enhancer by fly number-Secondary
27354	Df(2R)BSC782	1.20698	3.25	N/A	1.51515	Not Determined
27356	Df(2R)BSC784	0.897436	0.789474	N/A	N/A	Not a Modifier
27359	Df(2R)BSC787	1.07313	1.71429	1.43564	1.47333	Enhancer	Common and rare enhancer by fly number - Seccondary
27582	Df(2R)BSC821	1.92923	1.78431	N/A	N/A	Enhancer
29661	Df(2R)ED2487	1.14915	1.59574	1.04442	1.35491	Not a Modifier
29988	Df(2R)BSC865	0.65365	0.334681	N/A	N/A	Not Determined
30585	Df(2R)BSC880	1.12157	0.951515	N/A	N/A	Not a Modifier
30588	Df(2R)BSC883	1.51484	0.997076	1.36364	1.61905	Not a Modifier
30590	Df(2R)BSC885	1.33039	1.97041	1.15385	1.27692	Not a Modifier
32253	Df(2R)BSC889	1.36684	1.71429	N/A	N/A	Enhancer
38465	Df(2R)ED3385	1.04167	2.05882	N/A	N/A	Not Determined
997	Df(3L)AC1	0.777778	1.23877	N/A	N/A	Not a Modifier
2596	Df(3L)6B-29+Df(3R)6B-29	0.814035	0.390857	0.778947	0.810042	Not Determined
3096	Df(3L)ZN47	1.71429	2.41667	N/A	N/A	Enhancer
3650	Df(3L)M21	0.32	1	0.333333	1	Differential
5411	Df(3L)Aprt-32	1.24444	1.88889	N/A	N/A	Not Determined
6457	Df(3L)BSC12	1.07143	1.32	N/A	N/A	Not Determined
6646	Df(3L)BSC20	1	1	N/A	N/A	Not a Modifier
6755	Df(3L)BSC23	2.31707	N/A	N/A	N/A	Enhancer	Common and Rare enhancer by fly number-Primary
6867	Df(3L)BSC27	1.5038	2.06878	N/A	N/A	Enhancer
6964	Df(3L)BSC33	1.07023	0.64	0.944332	0.763636	Not a Modifier
7002	Df(3L)1-16	1.17857	1.01587	N/A	N/A	Not a Modifier
7564	Df(3L)Exel6085	1	0.751923	N/A	N/A	Not a Modifier
7571	Df(3L)Exel6092	0.2	0.935302	1	0.908962	Not a Modifier
7588	Df(3L)Exel6109	N/A	0.777778	0.907407	1.14993	Not a Modifier	Common enhancer by fly number-Primary
7591	Df(3L)Exel6112	0.936842	0.861024	N/A	N/A	Not Determined
7929	Df(3L)Exel8104	1.02222	0.907563	N/A	N/A	Not a Modifier
8047	Df(3L)ED201	0.903226	0.994695	N/A	N/A	Not a Modifier
8050	Df(3L)ED4196	0.882353	0.72	N/A	N/A	Not Determined
8058	Df(3L)ED4293	1.104	1.20423	N/A	N/A	Not a Modifier
8059	Df(3L)ED208	1	1.17974	N/A	N/A	Not a Modifier
8060	Df(3L)ED4341	0.475083	0.376984	N/A	N/A	Suppressor
8061	Df(3L)ED210	0.815427	0.802448	N/A	N/A	Not a Modifier
8066	Df(3L)ED4421	1.18919	1.1427	N/A	N/A	Not a Modifier
8068	Df(3L)ED4470	1	0.882353	N/A	N/A	Not a Modifier
8069	Df(3L)ED4475	0.866667	1.20325	N/A	N/A	Not a Modifier
8072	Df(3L)ED4486	1.50794	1.36601	1.23166	1.07955	Not a Modifier
8073	Df(3L)ED4543	N/A	1.22981	1.02308	1.2043	Not a Modifier
8074	Df(3L)ED217	1.25	1.08649	N/A	N/A	Not a Modifier
8078	Df(3L)ED4606	N/A	1.1746	N/A	N/A	Not Determined
8087	Df(3L)ED229	N/A	1	0.8	0.782852	Not a Modifier
8088	Df(3L)ED4858	1	1.26866	1.23419	1.09788	Not a Modifier
8089	Df(3L)ED230	N/A	1.05742	N/A	N/A	Not Determined
8096	Df(3L)ED4287	0.789474	1.2629	N/A	N/A	Not a Modifier
8097	Df(3L)ED4502	N/A	0.993827	1	0.929293	Not a Modifier
8098	Df(3L)ED4674	1.42857	1.31429	1.11111	1.02792	Not a Modifier
8099	Df(3L)ED4685	N/A	0.517313	N/A	N/A	Suppressor	Available as BDSC: 64121, Common suppressor by fly number-Primary
8100	Df(3L)ED4710	1.10599	0.953177	N/A	N/A	Not a Modifier
8101	Df(3L)ED4978	0.840336	0.916795	N/A	N/A	Not a Modifier
8102	Df(3L)ED5017	1.15385	1.08306	N/A	N/A	Not a Modifier
8970	Df(3L)BSC113	0.88	1.0454	N/A	N/A	Not a Modifier
8974	Df(3L)BSC117	N/A	0.963399	1	0.780933	Not a Modifier
8975	Df(3L)BSC118	1	1	N/A	N/A	Not a Modifier
8976	Df(3L)BSC119	N/A	0.866667	1.44444	0.945185	Not a Modifier
9355	Df(3L)ED4457	1.33333	0.631944	N/A	0.363694	Suppressor	Common suppressor by fly number-Secondary
9693	Df(3L)BSC181	1.37363	0.488889	0.835165	0.692308	Not a Modifier
9697	Df(3L)BSC220	0.707143	1.33725	0.903226	1.05882	Not a Modifier
9700	Df(3L)BSC223	0.586207	0.6	N/A	N/A	Suppressor
9701	Df(3L)BSC224	0.789474	0.88	N/A	N/A	Not a Modifier
23674	Df(3L)BSC289	0.848	1.14947	N/A	N/A	Not a Modifier
24386	Df(3L)BSC362	1.14286	1.24631	N/A	N/A	Not a Modifier
24392	Df(3L)BSC368	1.00694	1.12957	N/A	N/A	Not a Modifier
24395	Df(3L)BSC371	1.25	1.3	N/A	N/A	Not a Modifier
24399	Df(3L)BSC375	N/A	2.016	1.14286	1.24242	Not a Modifier
24412	Df(3L)BSC388	1.01653	1.07955	N/A	N/A	Not a Modifier
24413	Df(3L)BSC389	1.11325	1.05405	N/A	N/A	Not a Modifier
24415	Df(3L)BSC391	1.47619	1.31624	1.17857	1.00358	Not a Modifier
24416	Df(3L)BSC392	0.876923	1.53846	0.758678	0.81039	Not a Modifier
24627	Df(3L)ED50002	N/A	0.9375	1.13636	0.986138	Not a Modifier
24914	Df(3L)BSC410	1.10204	0.666667	0.870968	0.531818	Not a Modifier
24915	Df(3L)BSC411	1	0.947522	N/A	N/A	Not a Modifier
24923	Df(3L)BSC419	0.843478	0.470539	0.36715	0.475647	Suppressor
24953	Df(3L)BSC449	0.6875	0.380952	0.3875	0.268775	Suppressor
24955	Df(3L)BSC451	0.666667	1.36	0.977778	0.81193	Not a Modifier
25116	Df(3L)BSC553	0.669565	0.333333	N/A	0.536152	Not Determined
26523	Df(3L)BSC671	0.928705	1	N/A	N/A	Not a Modifier
26524	Df(3L)BSC672	0.490022	0.751553	0.805556	0.63271	Not a Modifier
26525	Df(3L)BSC673	0.863636	1.08597	N/A	N/A	Not a Modifier
26828	Df(3L)BSC730	0.981818	1.32	N/A	N/A	Not a Modifier
27346	Df(3L)BSC774	0.314286	0.335616	N/A	N/A	Suppressor
27347	Df(3L)BSC775	1.19048	0.84	N/A	N/A	Not Determined
27369	Df(3L)BSC797	1.05114	0.789474	N/A	N/A	Not a Modifier
27372	Df(3L)BSC800	0.92	1.02564	N/A	N/A	Not a Modifier
27576	Df(3L)BSC815	0.979592	1.09183	N/A	N/A	Not a Modifier
27577	Df(3L)BSC816	1.07746	1.01478	N/A	N/A	Not a Modifier
27888	Df(3L)BSC845	0.784483	1.15946	N/A	N/A	Not a Modifier
27917	Df(3L)BSC839	0.860241	0.636364	0.675676	0.644562	Not a Modifier
30589	Df(3L)BSC884	0.975	1.04314	N/A	N/A	Not a Modifier
1467	Df(3R)P115	1.24172	0.888889	N/A	N/A	Not a Modifier
1842	Df(3R)Antp17	N/A	0.75	N/A	N/A	Not Determined
1990	Df(3R)Tpl10	0.848485	0.533333	0.943794	0.842357	Not a Modifier
2155	Df(3R)A113	N/A	1.52433	N/A	N/A	Enhancer	Common enhancer by fly number-Primary
2234	Df(3R)R133	1.48148	0.864596	0.883117	0.726496	Not a Modifier
2352	Df(3R)X3F	0.863333	0.785455	N/A	N/A	Not a Modifier
2597	Df(3R)10-65	0.669421	0.920455	N/A	N/A	Not a Modifier
3486	Df(3R)Ubx109	1.85455	1.1131	0.849057	1.14286	Not a Modifier
3547	Df(3R)L127	0.427632	0.757085	N/A	N/A	Suppressor	Common and Rare suppressor by fly number-Secondary
6367	Df(3R)slo3	0.940299	1.0559	N/A	N/A	Not Determined
6962	Df(3R)ED2	0.843987	1.03925	N/A	N/A	Not a Modifier
7413	Df(3R)BSC43	0.940426	0.629032	1.01449	0.818182	Not a Modifier
7443	Df(3R)BSC47	1.07539	1.428	0.770308	2.1	Differential
7633	Df(3R)Exel6154	1	1.14493	N/A	N/A	Not a Modifier
7634	Df(3R)Exel6155	0.952381	0.840789	N/A	N/A	Not a Modifier
7675	Df(3R)Exel6196	N/A	0.753846	N/A	0.8	Not Determined
7676	Df(3R)Exel6197	0.8	1.15789	N/A	N/A	Not a Modifier
7680	Df(3R)Exel6201	N/A	0.80198	N/A	1.1265	Not Determined
7681	Df(3R)Exel6202	0.826331	0.935484	N/A	N/A	Not a Modifier
7682	Df(3R)Exel6203	N/A	0.424242	N/A	N/A	Suppressor	Common suppressor by fly number-Primary
7692	Df(3R)Exel6214	0.828571	0.864662	N/A	N/A	Not a Modifier
7731	Df(3R)Exel6264	N/A	0.45098	N/A	N/A	Suppressor	Common suppressor by fly number-Primary
7737	Df(3R)Exel6270	0.75	0.884058	N/A	N/A	Not a Modifier
7739	Df(3R)Exel6272	1	3.13333	0.804348	0.89011	Not a Modifier
7983	Df(3R)Exel7328	1.36364	0.775	0.88	0.6917	Not a Modifier
7997	Df(3R)Exel7378	0.857143	0.82526	N/A	N/A	Not a Modifier
8029	Df(3R)ED5577	N/A	1.01673	1.11034	0.727136	Not a Modifier
8103	Df(3R)ED5177	0.897436	0.615385	0.733333	0.968975	Not a Modifier
8104	Df(3R)ED5780	0.729665	0.717968	N/A	N/A	Not a Modifier
8105	Df(3R)ED6232	1.19048	0.826087	N/A	N/A	Not a Modifier
8684	Df(3R)ED6096	N/A	1.11406	1.09756	1.38032	Not a Modifier
8685	Df(3R)ED7665	1.15385	0.96087	N/A	N/A	Not Determined
8923	Df(3R)ED6085	1	0.991736	N/A	N/A	Not a Modifier
8957	Df(3R)ED5514	1.6875	1.77204	N/A	N/A	Enhancer
8964	Df(3R)ED6025	0.789474	0.881693	N/A	N/A	Not Determined
8965	Df(3R)ED5156	1.11111	1.05532	N/A	N/A	Not a Modifier
8967	Df(3R)ED5147	1.14015	1.06259	N/A	N/A	Not a Modifier
9077	Df(3R)ED5330	N/A	1.06061	N/A	N/A	Not Determined
9082	Df(3R)ED5474	N/A	1.09881	0.72	0.810568	Not a Modifier
9090	Df(3R)ED5644	0.75	0.942909	N/A	N/A	Not a Modifier
9152	Df(3R)ED5705	0.658537	0.69213	N/A	N/A	Not a Modifier
9204	Df(3R)ED5339	N/A	1.17483	N/A	N/A	Not Determined
9208	Df(3R)ED5815	0.874286	0.99534	N/A	N/A	Not a Modifier
9210	Df(3R)ED6255	0.904977	0.725745	N/A	N/A	Not a Modifier
9211	Df(3R)ED6220	N/A	0.96036	N/A	N/A	Not Determined
9226	Df(3R)ED5100	1.11982	0.993056	N/A	N/A	Not a Modifier
9227	Df(3R)ED5428	1.07143	0.875	N/A	N/A	Not a Modifier
9347	Df(3R)ED6187	0.688889	N/A	N/A	N/A	Suppressor	Common and Rare suppressor by fly number-Primary
9481	Df(3R)ED10639	0.6	0.838685	1.07143	1.00397	Not a Modifier
9482	Df(3R)ED10642	1.37037	1.18248	N/A	0.957895	Differential
9487	Df(3R)ED10845	0.877193	0.90312	N/A	N/A	Not a Modifier
9497	Df(3R)BSC137	0.789474	0.52381	N/A	0.392	Suppressor	Common and Rare suppressor by fly number-Primary,Common suppressor by fly number-Secondary
9500	Df(3R)BSC140	N/A	0.732441	N/A	0.72878	Differential	Common suppressor by fly number-Primary,Common suppressor by fly number-Secondary
9501	Df(3R)BSC141	N/A	0.710206	N/A	N/A	Not Determined
23714	Df(3R)ED10555	N/A	0.989168	N/A	N/A	Not Determined	Available as BDSC: 64425
24137	Df(3R)ED5664	0.692308	0.872845	N/A	N/A	Not a Modifier
24139	Df(3R)ED5938	0.874286	0.916667	N/A	N/A	Not a Modifier
24142	Df(3R)ED6346	0.914787	0.846154	N/A	N/A	Not a Modifier
24143	Df(3R)ED6361	N/A	N/A	N/A	N/A	Enhancer	Common and Rare enhancer by fly number-Primary
24516	Df(3R)ED50003	0.942029	1.1097	N/A	N/A	Not a Modifier
24909	Df(3R)BSC321	0.971111	N/A	1.13333	0.934426	Differential	Rare enhancer by fly numer - Primary,Rare enhancer by fly number-Secondary
24965	Df(3R)BSC461	0.833333	0.663158	N/A	N/A	Not a Modifier
24968	Df(3R)BSC464	1.03175	0.834842	N/A	N/A	Not a Modifier
24970	Df(3R)BSC466	N/A	1.52174	N/A	N/A	Not Determined
24971	Df(3R)BSC467	0.6	0.74359	0.530303	0.530864	Not a Modifier
24973	Df(3R)BSC469	0.931818	0.868275	N/A	N/A	Not Determined
24980	Df(3R)BSC476	1.18478	0.898693	N/A	N/A	Not a Modifier
24990	Df(3R)BSC486	0.806543	0.715	N/A	N/A	Not a Modifier
24993	Df(3R)BSC489	1	0.813953	N/A	N/A	Not a Modifier
25001	Df(3R)BSC497	0.784615	0.465767	0.916667	0.526316	Not a Modifier
25005	Df(3R)BSC501	1.47059	1.27451	1	1.10204	Not a Modifier
25006	Df(3R)BSC502	0.745384	0.726644	N/A	N/A	Not a Modifier
25007	Df(3R)BSC503	1.262	0.983001	N/A	N/A	Not a Modifier
25008	Df(3R)BSC504	0.810667	0.983001	N/A	N/A	Not a Modifier
25011	Df(3R)BSC507	1.29231	0.71875	0.814815	0.765568	Not a Modifier
25019	Df(3R)BSC515	1	1.03448	N/A	N/A	Not Determined
25021	Df(3R)BSC517	0.6	0.316078	N/A	N/A	Suppressor
25075	Df(3R)BSC547	0.8	0.879493	N/A	N/A	Not a Modifier
25077	Df(3R)BSC549	0.8	1.06322	N/A	N/A	Not a Modifier
25126	Df(3R)BSC568	0.77027	0.731868	N/A	N/A	Not a Modifier
25390	Df(3R)BSC567	N/A	0.842105	N/A	N/A	Not Determined
25694	Df(3R)BSC619	0.845501	0.723356	N/A	N/A	Not a Modifier
25695	Df(3R)BSC620	0.727273	0.739496	0.959596	0.663265	Not a Modifier
25696	Df(3R)BSC621	0.6	0.8	0.692308	0.532514	Not a Modifier
25724	Df(3R)BSC633	N/A	1.03774	N/A	0.851042	Differential	Common enhancer by fly number-Primary
25740	Df(3R)BSC650	N/A	0.589744	N/A	N/A	Suppressor	Common suppressor by fly number-Primary
26529	Df(3R)BSC677	1.15385	1.21951	1.13333	1.38889	Not a Modifier
26533	Df(3R)BSC681	1.04167	0.909091	N/A	N/A	Not a Modifier
26580	Df(3R)BSC728	0.629981	0.371429	N/A	N/A	Suppressor
26836	Df(3R)BSC738	0.657143	0.595238	0.837209	0.808271	Not a Modifier
26839	Df(3R)BSC741	0.710526	0.720759	N/A	N/A	Not a Modifier
26846	Df(3R)BSC748	1	0.660637	N/A	N/A	Not a Modifier
26847	Df(3R)BSC749	0.630952	0.500294	N/A	N/A	Suppressor
26848	Df(3R)BSC750	1.28571	0.992727	N/A	N/A	Not a Modifier
27362	Df(3R)BSC790	N/A	0.775862	N/A	N/A	Not Determined
27365	Df(3R)BSC793	0.803571	0.705019	0.88	0.717073	Not a Modifier
27404	Df(3R)FDD-0317950	1.17241	1.15323	N/A	N/A	Not a Modifier
27580	Df(3R)BSC819	0.989418	0.642422	0.657143	0.584615	Not a Modifier
29667	Df(3R)ED6280	1.02604	0.957724	N/A	N/A	Not a Modifier
29997	Df(3R)BSC874	0.972527	1.15743	N/A	N/A	Not a Modifier
30592	Df(3R)BSC887	0.842593	0.619355	0.818182	0.457143	Differential
37537	Df(3R)ED5623	N/A	1.19872	N/A	N/A	Not Determined
759	Df(4)G	1.55556	1.14286	1.10173	1.05758	Not a Modifier
4055	Ts(1Lt;4Lt)sc[H]	0.611757	0.483668	N/A	N/A	Suppressor
7084	Df(4)O2	N/A	0.985714	N/A	N/A	Not Determined
9421	Df(4)ED6364	0.615385	0.422222	N/A	N/A	Suppressor
9422	Df(4)ED6369	0.684444	0.722664	N/A	N/A	Not a Modifier
9433	Df(4)M101-62f	0.333333	0.5	N/A	N/A	Suppressor
9579	Df(4)ED6380	0.876404	0.581818	0.762712	0.734889	Not a Modifier	Available as Kyoto: 150529

## Sheet: RAW Primary Screen
Bloomington Stock Number	Common						RARE
	EXPERIMENTAL (RAS/DEF)			CONTROL (RAS/Balancer)			EXPERIMENTAL (RAS/DEF)			CONTROL (RAS/Balancer)
	Mild	Moderate	Severe	Mild	Moderate	Severe	Mild	Moderate	Severe	Mild	Moderate	Severe
901	0	0	0	0	0	0	0	0	0	1	28	12
930	0	8	7	0	10	8	8	14	6	23	20	7
944	0	0	0	0	3	2	0	3	4	15	12	6
949	0	0	0	2	2	2	0	0	0	2	32	2
977	0	9	8	9	9	2	5	7	3	28	13	1
1158	N/A	N/A	N/A	N/A	N/A	N/A	N/A	N/A	N/A	N/A	N/A	N/A
1546	N/A	N/A	N/A	N/A	N/A	N/A	N/A	N/A	N/A	N/A	N/A	N/A
3196	1	7	9	10	16	1	17	26	1	32	11	0
5281	0	0	0	0	0	0	0	0	0	21	10	6
5706	0	0	2	0	0	3	1	6	5	0	3	6
6219	0	16	2	18	6	0	10	21	0	21	9	0
6698	4	8	1	10	1	0	4	11	0	14	0	0
7708	3	13	1	3	8	1	12	11	10	8	11	1
7709	5	19	10	18	9	9	40	12	0	48	6	0
7713	0	5	16	0	9	26	17	40	11	28	14	3
7714	1	20	16	14	11	18	17	23	11	34	14	2
7723	0	3	15	0	12	4	0	4	9	4	12	7
7768	1	10	3	8	24	0	0	6	17	22	16	0
8031	1	6	2	3	6	3	41	9	0	35	10	0
8033	6	12	1	7	7	0	33	11	3	27	10	0
8035	0	25	13	14	29	1	16	33	1	23	21	0
8898	0	0	2	7	30	0	0	20	34	34	34	5
8947	N/A	N/A	N/A	N/A	N/A	N/A	N/A	N/A	N/A	N/A	N/A	N/A
8948	0	12	4	4	15	1	2	27	4	16	12	2
8949	0	14	4	9	26	1	10	31	0	29	16	0
8952	0	7	3	3	19	7	8	22	2	16	14	1
8954	0	0	6	0	2	15	0	12	22	0	17	21
8955	0	10	3	3	12	5	1	21	1	10	16	10
8956	0	7	18	8	23	8	7	46	14	38	15	0
9053	0	0	5	8	21	4	0	11	24	30	33	0
9153	N/A	N/A	N/A	N/A	N/A	N/A	N/A	N/A	N/A	N/A	N/A	N/A
9169	0	11	4	5	21	1	13	7	1	31	30	1
9171	0	9	3	10	11	0	7	17	0	26	9	0
9217	0	0	0	4	5	3	0	0	3	8	32	3
9218	1	11	6	9	21	2	9	28	2	38	9	0
9219	0	33	5	17	29	4	2	24	3	21	20	0
9299	N/A	N/A	N/A	N/A	N/A	N/A	N/A	N/A	N/A	N/A	N/A	N/A
9348	0	5	6	0	13	6	4	43	3	25	51	2
9350	11	16	15	0	13	12	36	21	0	26	16	3
9352	4	19	5	4	16	3	14	40	1	29	18	1
23171	0	3	0	0	4	2	8	24	2	12	18	6
23295	0	0	1	0	5	2	1	0	23	2	19	9
23672	0	0	0	0	0	0	0	5	1	0	2	2
24145	0	0	0	0	0	1	0	9	7	0	19	13
24146	0	27	25	7	29	4	34	1	13	30	9	2
24336	7	23	6	6	18	8	18	17	1	31	12	0
24375	0	0	0	0	5	7	3	6	4	5	16	8
24376	0	10	7	5	21	8	0	5	6	0	14	8
24429	0	0	0	0	0	6	0	6	10	2	19	11
25058	0	0	2	0	6	15	0	0	1	0	9	8
25059	0	2	3	0	2	0	3	23	1	0	24	10
25061	N/A	N/A	N/A	N/A	N/A	N/A	N/A	N/A	N/A	N/A	N/A	N/A
25062	0	24	8	5	31	3	1	41	7	12	31	6
25063	0	33	6	21	8	0	13	36	5	27	13	0
25064	0	2	5	0	9	11	0	12	14	4	21	12
25065	0	4	10	0	2	4	5	28	8	8	23	3
25068	0	17	10	7	14	5	11	27	6	23	14	0
25114	4	27	5	2	19	16	0	29	7	4	18	3
25391	0	6	3	0	7	1	1	9	1	9	21	3
25414	2	16	1	4	6	2	24	5	0	9	0	0
25416	7	23	4	8	18	0	23	10	0	21	11	1
25417	0	0	0	12	22	9	0	0	0	28	20	4
25420	2	15	3	0	6	4	1	19	1	1	13	3
25697	0	13	17	1	4	8	17	10	0	24	15	2
25733	0	22	7	2	9	7	26	21	0	21	27	2
25734	2	26	7	5	13	5	27	19	4	24	20	5
26514	0	9	3	8	16	4	2	23	15	18	23	3
26560	3	11	4	7	9	2	8	25	8	3	38	3
26564	0	1	6	0	0	0	1	11	5	0	2	8
26566	N/A	N/A	N/A	N/A	N/A	N/A	N/A	N/A	N/A	N/A	N/A	N/A
26568	0	0	0	0	0	0	0	3	13	0	1	2
26569	N/A	N/A	N/A	N/A	N/A	N/A	N/A	N/A	N/A	N/A	N/A	N/A
26571	0	0	7	0	1	0	1	29	12	1	14	4
26574	0	1	2	0	2	2	12	16	3	8	15	3
26853	0	0	0	0	0	0	0	54	3	0	8	11
26855	0	1	10	0	19	7	6	21	13	11	22	6
26857	41	20	1	24	21	5	51	20	0	51	15	2
26858	N/A	N/A	N/A	N/A	N/A	N/A	N/A	N/A	N/A	N/A	N/A	N/A
26864	0	1	1	0	0	0	2	20	2	1	4	2
26869	2	32	9	0	6	19	5	34	14	16	24	2
27405	N/A	N/A	N/A	N/A	N/A	N/A	N/A	N/A	N/A	N/A	N/A	N/A
27585	0	18	7	7	13	1	11	29	0	25	10	1
27586	0	2	4	0	2	2	0	0	1	0	5	1
27886	0	6	5	2	7	5	1	36	9	13	31	7
27887	2	6	4	3	12	17	6	2	7	13	2	4
29732	0	0	4	0	3	7	44	4	5	14	10	11
29733	0	0	0	1	2	1	3	8	22	6	36	27
29989	N/A	N/A	N/A	N/A	N/A	N/A	N/A	N/A	N/A	N/A	N/A	N/A
29990	2	11	9	6	10	13	16	21	2	31	10	2
29994	0	1	5	0	0	5	0	0	2	0	2	2
30587	0	6	11	1	11	1	0	25	10	6	23	3
33829	16	10	1	5	20	2	23	1	0	21	1	0
34050	0	9	5	16	2	3	7	42	10	23	15	3
90	27	9	0	2	17	16	23	0	0	7	120	22
744	47	20	5	2	17	16	54	32	2	7	120	22
1164	7	30	1	16	14	8	10	12	1	9	15	5
1469	6	3	6	9	17	6	19	12	2	22	29	2
1491	30	9	0	22	10	1	15	1	0	28	3	0
3084	32	0	0	30	7	1	38	1	0	48	3	0
3180	8	33	5	26	47	12	34	25	1	34	32	0
3548	9	10	1	20	10	0	8	16	2	29	20	0
4959	1	17	3	23	5	1	8	17	10	23	10	2
5330	20	22	6	16	7	2	37	0	0	41	10	0
6338	27	0	0	9	22	1	42	0	0	29	24	1
6478	23	14	1	17	6	1	31	12	8	22	18	0
6507	0	2	4	2	17	16	0	3	5	0	0	1
6963	24	25	0	20	15	2	10	21	0	4	26	0
7492	1	8	5	0	8	4	2	16	3	0	9	6
7495	18	11	6	12	8	1	0	11	6	0	17	3
7497	0	1	10	16	16	5	0	0	23	10	16	0
7498	10	11	5	25	14	2	0	3	4	0	8	3
7521	4	5	10	15	3	2	0	3	11	0	16	2
7744	6	19	13	10	16	0	2	31	11	14	36	13
7783	0	0	0	1	22	20	1	0	0	18	57	9
7807	9	15	4	4	8	1	3	12	7	4	14	5
7839	14	12	1	13	5	2	0	0	4	0	7	7
7840	8	18	6	19	16	7	3	19	0	0	19	4
8469	0	9	7	22	4	0	18	22	3	28	0	0
8672	0	4	8	1	5	3	3	30	14	9	16	0
8673	2	9	23	8	18	5	1	5	8	3	13	4
8674	22	20	6	5	14	2	7	25	5	0	9	1
8835	1	16	9	1	19	11	1	13	5	5	17	1
8836	4	23	14	10	20	5	14	19	5	12	12	1
8901	2	15	5	28	16	3	19	28	4	20	15	0
8904	0	1	6	3	13	11	3	27	20	37	38	3
8906	1	12	18	28	12	1	2	13	14	25	23	1
8907	3	9	7	17	16	6	4	19	6	13	41	2
8908	0	4	8	15	4	1	0	2	6	21	33	3
8935	1	8	6	27	7	0	0	12	24	19	22	2
8946	0	6	12	24	10	4	2	26	25	29	19	3
9061	0	20	8	18	16	1	9	16	16	17	21	4
9176	19	15	16	2	17	16	9	22	11	25	17	0
9266	5	15	11	2	17	16	10	36	9	7	120	22
9269	30	20	7	2	17	16	18	34	18	7	120	22
9270	9	15	10	2	17	16	2	59	21	7	120	22
9341	15	26	5	2	17	16	5	46	6	7	120	22
9343	0	0	1	10	8	2	0	1	3	11	40	12
9353	2	16	8	21	9	2	6	37	13	23	23	3
9502	10	23	5	14	19	2	3	28	4	9	33	1
9503	0	3	15	4	35	2	0	14	20	12	22	4
9505	4	21	6	14	16	2	19	22	8	28	21	1
9507	10	8	3	18	10	1	36	19	0	52	12	0
9508	0	0	0	0	0	0	16	29	6	22	19	1
9510	5	24	5	11	29	3	20	30	6	30	17	1
9560	40	33	4	25	24	6	22	22	1	11	23	4
9594	21	21	5	0	1	1	36	9	0	7	120	22
9600	4	11	6	9	15	5	22	24	3	13	16	0
9605	9	21	20	11	21	5	0	29	24	0	32	1
9610	4	16	17	6	17	8	1	35	4	14	33	1
9615	1	12	15	13	13	3	0	24	31	2	28	7
9631	0	14	13	2	13	1	1	16	19	1	28	7
9635	2	27	15	0	5	10	0	44	9	0	10	5
9637	2	17	5	0	8	1	6	26	12	0	15	6
9641	0	14	6	7	18	0	0	24	19	5	17	4
9642	0	21	6	13	10	2	0	21	14	5	34	13
9682	0	9	4	12	7	2	0	17	17	14	29	1
9704	2	16	6	5	6	0	3	18	16	3	29	7
9708	0	3	4	4	20	14	0	14	5	5	32	9
9715	17	14	3	8	2	2	3	16	21	1	13	12
9716	8	17	5	21	12	1	2	20	10	7	27	10
9718	0	0	0	2	17	16	0	17	14	20	25	2
23152	1	6	6	1	3	7	8	23	12	3	20	3
23156	0	0	0	2	17	16	3	25	8	24	10	1
23662	0	1	11	0	1	5	1	25	9	2	27	7
23663	0	3	6	0	0	3	6	17	2	16	7	0
23676	0	0	0	2	17	16	0	2	5	0	9	11
23677	0	3	3	1	11	1	0	2	9	1	16	13
23680	1	8	8	0	4	3	0	15	5	0	2	2
24109	0	0	2	0	1	3	0	39	6	2	44	2
24113	0	4	1	7	17	12	0	2	8	10	31	2
24114	0	3	11	3	23	12	7	45	9	18	37	1
24116	3	30	8	6	16	4	13	25	0	15	26	0
24118	7	21	11	7	24	7	13	29	8	14	28	4
24123	0	5	23	14	9	1	0	26	14	33	21	1
24124	39	9	0	16	21	0	37	10	0	20	34	0
24127	2	5	14	19	22	8	0	12	21	16	21	6
24132	0	20	14	20	16	1	2	9	16	24	29	2
24133	0	20	16	11	13	10	0	32	18	19	31	4
24135	0	6	9	11	23	3	0	6	20	10	36	2
24378	14	4	0	1	1	1	55	0	0	28	33	0
24626	1	23	35	26	18	4	12	22	14	8	29	0
24652	0	6	22	20	8	6	0	13	30	20	24	2
24958	7	22	6	13	7	3	31	21	3	27	9	2
24959	0	11	10	19	11	4	3	29	16	36	11	0
26540	0	1	3	10	22	8	8	25	22	57	16	2
26541	2	28	7	18	15	4	19	22	3	56	20	3
26542	11	25	8	9	9	0	8	43	8	18	20	2
26544	0	4	5	5	15	6	1	49	5	20	27	2
26782	12	12	2	9	9	3	3	9	1	8	15	2
27353	13	14	1	11	5	1	3	23	12	37	14	0
27383	0	1	8	5	35	25	3	9	3	42	32	3
32256	20	22	6	2	17	16	44	14	0	7	120	22
282	3	28	8	13	16	2	4	3	0	18	3	0
442	0	2	1	0	0	0	0	16	0	0	0	7
741	17	23	2	0	9	9	16	6	0	8	15	1
1702	2	2	2	7	9	3	5	12	2	39	1	0
2471	21	15	6	2	17	16	26	18	0	7	120	22
4961	0	15	4	4	20	7	2	1	0	11	8	0
6609	0	7	11	2	17	4	1	22	2	9	29	0
6780	0	0	0	5	32	4	0	1	6	5	10	0
7543	0	2	4	2	1	0	16	11	6	0	8	4
7544	0	5	8	0	0	3	0	7	2	2	12	6
7546	2	11	2	0	0	5	7	33	3	0	23	3
7548	0	2	3	0	3	4	7	23	6	5	25	8
7551	0	0	0	9	0	0	12	15	3	0	8	7
7749	0	0	0	2	0	0	15	15	7	6	15	6
7871	20	15	3	0	1	8	30	20	1	3	14	5
7875	2	8	3	2	8	13	1	15	12	3	20	2
7876	0	7	6	1	10	5	5	38	5	16	30	3
7888	0	0	0	0	0	0	1	23	13	8	26	10
7890	0	0	0	0	0	0	4	27	9	10	19	7
7896	0	1	2	0	1	1	24	2	0	2	0	0
8045	0	1	3	1	16	17	3	3	3	5	6	0
8910	0	0	1	9	10	2	0	4	7	46	9	0
8912	0	18	4	17	30	0	15	15	1	22	5	0
8913	0	18	10	0	27	9	4	28	8	6	16	1
8915	0	0	1	1	17	10	2	12	10	17	21	1
8918	0	0	4	1	16	5	0	14	4	1	16	5
8931	8	23	9	1	26	12	21	0	0	20	0	0
8941	0	0	4	16	15	4	6	24	0	8	9	9
9062	5	5	2	4	4	0	11	0	0	0	0	0
9063	0	7	2	10	2	0	12	8	0	12	0	0
9064	0	1	4	6	11	3	1	9	0	4	2	0
9066	0	7	0	0	0	0	9	13	1	0	1	0
9067	0	2	14	24	13	3	1	26	3	2	0	0
9157	8	24	1	14	21	7	6	0	0	8	1	0
9267	1	15	7	18	11	1	5	2	0	21	3	0
9276	0	1	12	0	2	11	0	13	8	12	28	3
9278	0	3	2	2	1	0	0	25	5	29	2	0
9410	5	13	1	8	2	1	23	5	0	32	2	0
9423	0	16	12	6	9	1	29	3	N/A	12	19	1
9424	12	10	0	7	5	0	2	1	1	1	4	0
9539	1	9	2	14	30	1	16	11	2	44	17	2
9596	5	13	2	1	5	0	14	5	0	9	11	0
9626	0	7	7	0	15	1	16	33	8	32	16	2
9683	0	13	11	21	23	7	0	15	11	18	0	0
23169	1	16	7	1	6	3	9	18	1	6	14	3
23170	23	11	3	9	11	1	21	10	0	17	6	0
23665	0	20	16	3	28	4	1	13	3	2	6	0
23666	1	10	8	2	12	2	34	12	4	28	9	0
23682	1	7	4	2	10	0	6	39	3	26	10	1
23686	3	17	0	2	1	0	19	24	4	26	19	1
23688	12	17	6	7	22	1	1	13	12	0	10	6
23690	5	21	3	9	20	4	9	4	0	9	18	0
23691	0	4	3	2	4	0	7	9	1	13	11	0
24335	5	10	1	0	3	0	6	18	1	14	6	0
24356	0	27	4	5	12	1	4	7	0	3	8	0
24371	9	9	1	5	9	0	31	10	1	13	10	1
24379	6	14	3	4	6	0	10	13	0	9	15	0
24380	0	1	0	5	22	2	4	23	18	22	17	0
24385	19	11	0	1	2	1	39	4	1	21	2	0
24407	0	11	4	0	12	6	11	23	1	0	25	3
24758	0	1	7	2	24	9	0	29	9	27	8	0
24929	1	11	3	4	4	1	7	12	1	1	3	0
24931	0	15	8	2	29	4	28	26	0	43	17	1
24933	0	0	0	0	2	2	5	34	10	15	15	3
24989	1	12	1	2	11	0	36	24	0	20	13	1
25078	12	28	5	7	14	1	0	2	6	0	0	2
25428	1	4	9	18	31	3	11	34	1	29	46	2
25430	15	22	8	20	15	7	13	26	1	36	10	0
25431	6	15	6	13	8	2	25	17	1	18	6	0
25432	14	22	3	8	30	3	2	34	3	14	11	1
25437	12	14	2	20	25	4	23	20	5	21	35	0
25441	1	6	9	9	7	0	0	7	1	4	8	0
25705	14	6	1	7	7	1	30	19	0	31	16	0
25741	0	13	9	6	20	3	0	17	8	9	36	0
26513	0	2	2	2	5	0	3	46	2	46	13	0
26516	8	18	3	27	15	1	13	23	3	31	2	0
26551	2	9	3	22	16	1	41	20	3	66	1	0
26553	1	10	5	5	15	7	25	4	2	23	2	0
26554	0	4	13	5	11	0	8	34	2	38	15	0
26866	0	3	3	8	17	3	21	31	3	35	13	0
27352	2	4	2	9	13	1	1	24	20	23	37	0
27354	5	11	7	9	14	4	0	7	1	4	0	0
27356	8	9	0	6	11	0	16	8	0	18	16	2
27359	3	14	0	5	9	1	0	12	2	13	11	0
27582	0	10	16	26	28	3	4	35	12	20	15	0
29661	6	19	10	4	15	2	10	25	10	29	20	1
29988	11	17	3	2	17	16	27	1	0	7	120	22
30585	7	16	2	18	23	3	5	49	1	0	21	0
30588	5	29	10	10	13	0	0	28	8	0	34	10
30590	16	25	3	22	15	0	10	22	7	28	8	0
32253	1	8	5	7	23	1	4	31	13	35	27	2
38465	3	4	2	8	19	3	1	2	14	22	19	4
997	1	2	0	1	13	1	5	16	1	20	16	3
2596	4	17.5	14	1	21	19.5	27.5	15	0.5	3.5	87.5	19.5
3096	1	0	3	1	2	0	10	11	3	4	0	0
3650	15	0	0	3	9	4	4	0	0	16	0	0
5411	5	12	3	3	5	0	5	4	0	2	0	0
6457	4	7	1	1	2	0	12	11	2	2	1	0
6646	1	2	0	1	2	0	14	0	0	3	0	0
6755	0	0	2	10	7	2	0	0	0	5	4	1
6867	0	6	14	4	20	3	0	24	4	12	5	0
6964	3	19	4	3	11	2	22	7	1	5	15	0
7002	1	2	3	0	17	1	8	3	3	7	8	1
7564	0	0	1	0	0	1	3	11	2	0	10	7
7571	1	0	0	0	0	3	0	5	4	0	8	11
7588	0	0	0	0	1	5	0	4	2	0	1	6
7591	0	3	16	0	0	1	1	19	9	0	7	9
7929	0	1	4	0	1	3	1	6	7	0	3	5
8047	0	10	10	0	2	5	0	10	19	0	6	12
8050	0	5	12	0	0	2	4	30	4	0	15	21
8058	0	1	4	0	5	7	0	1	7	0	19	17
8059	0	10	5	0	18	9	6	10	8	8	28	2
8060	5	2	0	0	11	2	35	1	0	4	25	1
8061	0	9	2	0	7	9	19	19	1	8	25	1
8066	0	3	3	0	9	2	2	20	4	4	20	1
8068	0	4	3	0	4	3	2	14	2	0	12	3
8069	0	1	2	0	0	4	0	8	10	0	19	5
8072	0	0	3	0	16	3	0	16	8	3	16	0
8073	0	0	0	0	4	1	2	9	3	3	5	1
8074	0	0	2	0	1	1	0	4	11	0	4	5
8078	0	0	0	0	0	0	0	4	5	0	3	1
8087	0	0	3	0	0	0	0	2	4	0	1	2
8088	0	0	1	0	0	3	0	0	2	0	9	8
8089	0	0	0	0	0	0	0	2	9	0	4	9
8096	0	2	0	0	3	2	7	20	4	10	5	3
8097	0	0	0	0	0	3	0	7	5	0	8	6
8098	0	0	1	0	6	2	0	1	4	0	6	2
8099	0	4	4	0	0	0	27	15	1	3	4	6
8100	0	5	9	0	9	7	5	10	11	1	11	7
8101	0	10	4	0	3	5	0	23	10	0	8	7
8102	0	0	1	0	1	2	0	26	17	0	21	7
8970	0	3	7	0	0	5	0	10	8	0	16	9
8974	0	0	0	0	0	3	0	4	11	0	2	9
8975	0	0	7	0	0	10	6	8	6	0	6	0
8976	3	5	2	0	0	0	1	4	0	0	1	0
9355	0	1	1	0	1	0	10	6	0	5	19	2
9693	9	2	2	4	1	0	24	3	0	4	2	2
9697	4	1	3	0	5	4	12	3	2	9	2	0
9700	6	2	1	2	4	3	8	0	0	6	3	0
9701	1	4	1	1	1	3	6	11	1	2	6	1
23674	0	11	4	0	5	7	0	13	8	0	19	3
24386	0	2	2	1	7	4	1	4	2	4	5	2
24392	1	6	2	1	7	2	4	7	3	5	11	1
24395	0	3	1	3	5	2	2	8	0	5	5	0
24399	0	0	0	0	0	0	4	14	2	30	5	1
24412	1	5	5	0	4	2	9	7	0	12	7	0
24413	0	3	7	0	11	10	2	10	2	2	10	1
24415	0	4	10	0	2	0	1	21	4	8	12	2
24416	0	4	9	0	0	3	0	0	4	0	7	1
24627	0	0	3	0	0	0	6	13	6	2	14	4
24914	0	4	3	0	3	1	2	4	0	0	9	3
24915	0	0	1	0	0	1	2	6	6	1	6	6
24923	0	14	11	0	1	4	19	8	0	1	19	6
24953	10	17	5	1	4	6	11	3	0	0	5	3
24955	2	4	0	1	7	4	2	8	5	5	10	1
25116	4	6	0	0	6	1	8	1	0	0	8	4
26523	0	10	3	0	7	4	10	5	0	16	8	0
26524	8	3	0	2	8	3	11	2	1	5	6	0
26525	0	11	1	0	2	1	16	9	1	13	7	0
26828	0	7	3	0	6	3	7	4	7	4	7	0
27346	15	6	0	0	0	2	22	2	0	0	16	5
27347	0	0	1	0	4	6	2	4	2	1	18	9
27369	0	9	2	0	9	1	0	3	0	0	3	2
27372	2	8	4	0	10	4	3	8	1	4	16	0
27576	1	9	4	0	9	3	0	14	8	1	21	7
27577	0	3	9	1	5	11	12	19	7	6	26	1
27888	0	7	1	0	3	4	0	11	9	2	14	6
27917	0	6	9	0	1	16	22	11	0	6	13	2
30589	0	1	15	0	0	9	3	22	9	4	17	7
1467	4	15	0	6	7	0	15	11	0	6	7	0
1842	0	0	0	0	0	1	2	20	2	0	8	8
1990	14	7	1	4	2	1	14	6	0	3	15	3
2155	0	0	0	0	19	4	0	17	6	12	15	2
2234	0	0	2	0	13	3	9	26	0	11	12	9
2352	3	17	4	2	11	8	7	14	1	0	30	2
2597	4	6	1	0	4	2	30	2	0	16	2	0
3486	0	12	3	7	5	0	15	6	0	27	7	0
3547	11	5	0	0	3	2	12	7	0	7	9	1
6367	0	6	0	3	13	5	2	5	0	21	12	7
6962	1	10	2	0	12	7	0	22	3	0	32	2
7413	0	4	1	0	9	4	3	1	0	4	9	0
7443	4	33	1	7	19	2	9	31	0	17	11	0
7633	0	2	2	0	3	3	4	28	14	0	24	0
7634	0	3	3	0	2	3	0	12	7	0	5	13
7675	0	0	0	0	0	2	5	5	3	2	1	4
7676	0	1	1	0	0	6	0	3	3	2	13	7
7680	2	0	2	0	0	0	0	2	0	0	17	10
7681	2	9	6	0	4	6	4	26	1	0	22	0
7682	4	9	2	0	0	0	15	5	2	1	3	10
7692	0	3	4	0	0	4	4	16	8	0	12	8
7731	9	16	1	0	0	0	14	3	0	1	0	1
7737	0	2	0	0	1	1	6	15	2	3	5	3
7739	0	0	3	0	0	2	3	8	4	2	0	0
7983	0	0	3	0	2	1	7	8	0	2	3	1
7997	0	4	3	0	2	6	2	12	3	2	7	9
8029	0	0	1	0	0	0	0	13	8	0	13	7
8103	0	15	12	0	6	12	15	12	1	1	12	3
8104	0	17	2	0	6	14	5	21	2	3	8	14
8105	0	5	7	0	3	1	6	31	6	0	13	6
8684	0	0	0	0	3	4	0	14	11	0	22	7
8685	0	0	1	0	2	4	0	12	11	0	15	19
8923	0	0	3	0	0	2	0	15	7	0	12	6
8957	0	1	3	3	8	1	5	16	10	9	7	0
8964	0	10	9	0	0	2	5	50	3	1	29	7
8965	0	0	5	0	2	6	0	16	13	0	17	9
8967	0	6	5	0	11	3	1	15	5	0	20	2
9077	0	0	0	0	0	0	1	3	5	1	12	8
9082	0	0	1	0	0	0	1	15	5	0	25	1
9090	0	4	0	0	3	3	1	33	3	0	23	4
9152	1	7	1	0	2	7	13	18	5	5	7	14
9204	0	0	0	0	0	0	0	1	12	0	7	9
9208	2	4	4	1	3	5	15	18	4	7	17	0
9210	2	21	3	0	8	2	10	31	0	0	30	9
9211	0	0	0	0	0	0	6	5	4	9	10	7
9226	0	8	6	0	7	2	0	8	16	0	7	15
9227	0	10	4	0	10	2	9	45	0	5	31	6
9347	0	7	2	0	0	1	2	0	0	0	0	0
9481	0	1	0	0	0	3	1	32	2	1	19	11
9482	0	4	5	0	4	0	5	19	3	6	10	1
9487	0	10	2	0	3	2	5	15	1	4	13	3
9497	5	10	4	0	2	1	20	8	0	1	3	1
9500	0	2	4	0	0	0	2	17	4	0	6	12
9501	0	0	0	0	0	0	7	24	0	2	8	7
23714	0	8	8	0	0	0	7	30	11	7	120	22
24137	0	2	0	0	2	4	10	15	7	6	12	9
24139	0	8	2	0	5	4	1	4	4	0	7	7
24142	0	11	8	0	2	3	4	8	1	0	9	0
24143	0	0	0	0	0	6	0	0	0	0	13	5
24516	0	2	4	0	1	4	0	18	5	1	18	2
24909	0	7	5	0	10	9	0	0	0	0	2	2
24965	2	21	7	0	4	4	12	8	0	11	18	6
24968	0	9	5	0	7	3	2	8	3	0	11	7
24970	N/A	N/A	N/A	N/A	N/A	N/A	0	0	5	0	12	2
24971	3	18	3	0	0	4	9	10	2	1	25	3
24973	0	7	4	0	1	1	3	13	6	0	8	5
24980	0	3	20	0	5	5	3	9	5	0	21	9
24990	1	14	4	0	4	5	7	7	1	6	13	7
24993	0	0	4	0	0	1	19	12	3	6	9	2
25001	1	16	1	0	10	7	14	3	0	11	22	9
25005	0	0	8	0	8	2	0	0	2	0	7	6
25006	4	15	2	0	8	5	22	11	1	8	20	0
25007	0	5	13	0	17	6	5	25	3	5	19	4
25008	1	7	2	1	8	10	5	25	3	5	19	4
25011	0	1	12	1	3	4	5	14	9	0	3	11
25019	0	0	1	0	0	1	0	0	2	0	1	11
25021	5	11	5	0	0	4	22	3	0	1	5	7
25075	0	8	8	0	0	8	4	15	3	2	18	6
25077	0	2	2	0	0	1	2	19	3	2	17	1
25126	15	23	6	1	16	5	31	3	1	25	10	2
25390	0	0	0	0	0	0	0	9	1	0	6	4
25694	12	12	7	1	9	2	1	6	2	0	3	8
25695	7	7	4	0	4	2	2	9	3	0	3	5
25696	0	3	0	0	0	1	3	5	2	0	12	4
25724	0	0	0	0	0	1	0	4	2	0	11	4
25740	0	0	2	0	0	0	4	14	0	0	3	6
26529	0	0	8	0	2	4	0	0	4	0	9	11
26533	0	5	7	0	2	2	5	15	2	1	25	1
26580	8	20	3	1	1	6	33	2	0	3	35	3
26836	2	2	3	0	0	3	20	5	3	5	15	5
26839	2	10	2	0	7	11	3	23	0	0	11	8
26846	2	16	7	0	12	3	12	14	1	0	11	2
26847	13	26	3	0	7	7	26	16	0	0	17	6
26848	3	7	15	3	18	4	10	17	6	8	24	4
27362	0	4	4	0	0	0	7	6	3	0	8	1
27365	4	17	7	0	5	5	14	23	0	0	10	1
27404	0	6	10	0	11	5	3	1	4	4	4	3
27580	1	8	12	0	5	6	11	10	2	1	22	8
29667	0	14	12	0	10	7	0	18	12	0	16	15
29997	0	3	10	0	1	5	0	12	7	2	27	6
30592	0	7	1	0	4	3	7	12	1	0	9	7
37537	0	0	1	0	0	0	0	9	15	0	16	6
759	9	18	0	9	3	0	12	2	0	15	1	0
4055	31	41	5	2	17	16	45	17	0	7	120	22
7084	0	0	0	0	0	0	0	6	1	1	8	3
9421	4	8	1	0	7	9	22	21	2	0	0	6
9422	5	13	0	0	25	10	12	19	0	5	38	7
9433	13	0	0	3	5	3	13	0	0	1	1	0
9579	2	15	1	2	19	6	35	15	0	2	14	0

## Sheet: RAW Secondary Screen
Bloomington Stock Number	Common						RARE
	EXPERIMENTAL (RAS/DEF)			CONTROL (RAS/Balancer)			EXPERIMENTAL (RAS/DEF)			CONTROL (RAS/Balancer)
	Mild	Moderate	Severe	Mild	Moderate	Severe	Mild	Moderate	Severe	Mild	Moderate	Severe
901	N/A	N/A	N/A	N/A	N/A	N/A	N/A	N/A	N/A	N/A	N/A	N/A
5281	N/A	N/A	N/A	N/A	N/A	N/A	N/A	N/A	N/A	N/A	N/A	N/A
7709	2	20	7	6	24	11	24	15	4	17	10	5
7713	0	12	12	5	10	11	10	15	20	24	17	12
7714	0	1	6	0	4	7	4	16	14	10	13	6
7723	0	7	9	1	8	7	0	12	10	3	13	12
7768	0	4	3	3	18	6	5	28	13	11	19	1
8035	12	16	6	2	22	1	18	17	3	11	19	1
8948	0	3	3	2	31	5	1	34	12	22	43	4
8949	0	8	3	6	9	3	8	18	1	23	8	0
8952	0	0	3	0	16	6	0	15	24	15	38	3
8954	0	0	0	0	0	0	0	2	12	0	2	20
9169	0	4	16	0	10	5	0	15	3	0	18	4
9219	0	0	3	0	7	2	6	37	26	1	49	17
9348	N/A	N/A	N/A	N/A	N/A	N/A	N/A	N/A	N/A	N/A	N/A	N/A
9352	0	3	3	0	7	3	8	43	10	13	25	5
24146	N/A	N/A	N/A	N/A	N/A	N/A	N/A	N/A	N/A	N/A	N/A	N/A
24375	0	2	5	4	10	6	0	13	16	5	26	5
24429	0	0	0	0	0	0	0	1	3	0	2	1
25059	N/A	N/A	N/A	N/A	N/A	N/A	N/A	N/A	N/A	N/A	N/A	N/A
25065	0	37	0	0	13	9	0	12	4	1	3	6
25068	0	6	13	0	17	2	12	20	13	18	19	2
25391	N/A	N/A	N/A	N/A	N/A	N/A	N/A	N/A	N/A	N/A	N/A	N/A
25420	0	0	5	0	0	0	3	10	7	1	4	1
25697	N/A	N/A	N/A	N/A	N/A	N/A	N/A	N/A	N/A	N/A	N/A	N/A
26514	0	9	3	8	16	4	5	35	17	22	31	4
26564	N/A	N/A	N/A	N/A	N/A	N/A	N/A	N/A	N/A	N/A	N/A	N/A
26568	0	0	0	0	0	0	0	4	1	0	2	4
26571	31	15	2	15	13	4	6	25	10	0	16	9
26569	0	0	2	0	0	0	0	4	3	0	0	1
26853	0	7	10	0	7	7	4	30	2	2	13	4
26855	N/A	N/A	N/A	N/A	N/A	N/A	N/A	N/A	N/A	N/A	N/A	N/A
26864	0	3	3	0	3	0	0	16	3	0	5	4
26869	0	0	0	0	0	0	0	3	18	0	6	3
27887	2	5	0	5	10	3	4	12	7	8	6	4
27586	N/A	N/A	N/A	N/A	N/A	N/A	N/A	N/A	N/A	N/A	N/A	N/A
29732	0	0	0	0	0	0	44	4	7	14	28	42
29990	0	3	3	0	0	2	10	5	8	8	18	4
29994	N/A	N/A	N/A	N/A	N/A	N/A	N/A	N/A	N/A	N/A	N/A	N/A
30587	0	5	5	3	14	4	5	15	7	4	20	9
3180	N/A	N/A	N/A	N/A	N/A	N/A	N/A	N/A	N/A	N/A	N/A	N/A
3548	N/A	N/A	N/A	N/A	N/A	N/A	N/A	N/A	N/A	N/A	N/A	N/A
6507	N/A	N/A	N/A	N/A	N/A	N/A	N/A	N/A	N/A	N/A	N/A	N/A
7492	0	8	15	0	6	14	0	11	5	0	4	12
7498	0	11	7	0	11	10	0	14	15	1	12	13
7744	0	8	17	0	23	12	2	39	5	7	67	0
8672	0	0	0	0	1	0	0	0	7	0	8	7
8673	0	0	3	0	5	5	0	10	7	2	21	6
8901	0	21	6	0	43	2	34	8	0	54	5	0
8904	0	1	9	0	3	10	0	11	15	1	1	25
8907	0	1	4	1	5	8	0	14	22	0	31	6
9176	22	30	21	3	1	0	49	69	33	7	0	0
9269	26	32	6	0	36	10	52	66	2	1	48	17
9505	0	1	4	0	10	2	0	1	1	9	5	2
9508	0	19	11	7	22	1	6	48	4	32	17	0
9510	0	3	5	0	5	13	0	11	14	0	5	9
9615	5	36	25	3	2	0	14	20	8	20	27	3
9631	N/A	N/A	N/A	N/A	N/A	N/A	N/A	N/A	N/A	N/A	N/A	N/A
9635	N/A	N/A	N/A	N/A	N/A	N/A	N/A	N/A	N/A	N/A	N/A	N/A
9641	0	21	16	3	21	8	2	10	22	8	38	15
9642	3	28	10	1	2	0	4	21	8	12	18	5
9704	0	4	14	0	17	10	12	56	7	11	34	0
9708	N/A	N/A	N/A	N/A	N/A	N/A	N/A	N/A	N/A	N/A	N/A	N/A
9716	0	8	0	0	9	1	4	14	5	3	33	0
23663	3	35	7	6	40	3	20	38	4	51	5	0
23676	1	16	15	5	35	2	2	41	10	10	44	3
24113	0	7	12	16	39	4	0	31	29	82	5	0
24133	0	0	8	0	12	19	0	3	5	1	19	14
24626	0	3	14	35	29	7	1	34	9	59	8	0
24958	0	0	4	0	13	8	2	18	9	4	30	2
26542	2	33	15	0	30	3	16	52	2	34	11	0
26544	0	1	7	1	28	6	4	33	5	41	16	0
27353	3	32	2	14	34	2	6	33	5	49	7	0
1702	1	14	0	16	15	1	22	10	0	28	1	0
2471	12	3	0	2	7	0	30	3	0	0	12	1
7543	1	7	4	1	6	1	9	15	1	1	13	1
7544	0	0	3	0	0	0	0	5	8	0	4	9
7546	2	9	1	0	5	9	5	26	4	7	13	7
7551	0	0	1	0	0	0	3	12	8	1	3	8
7749	0	0	1	0	1	0	5	21	6	1	11	2
7896	0	1	7	0	0	10	10	39	5	0	16	9
8918	0	1	7	3	23	10	1	10	27	12	34	1
8941	0	0	0	1	24	2	0	14	18	29	7	1
9062	0	25	16	2	26	3	32	8	0	16	13	0
9067	N/A	N/A	N/A	N/A	N/A	N/A	N/A	N/A	N/A	N/A	N/A	N/A
9267	1	4	18	0	16	17	5	22	11	2	29	6
9276	1	4	17	4	15	27	3	21	23	6	35	15
9410	0	1	8	2	18	5	8	28	10	15	18	0
9423	0	5	5	2	7	4	4	26	9	10	27	5
9626	0	1	1	0	1	5	0	4	6	1	12	3
23682	0	0	1	0	6	7	0	2	4	0	8	10
23686	1	17	1	7	26	4	14	12	0	12	4	0
23691	0	2	1	0	3	4	0	19	6	4	28	4
24335	0	3	3	0	1	2	1	22	4	6	28	2
24385	0	0	8	0	0	6	0	9	6	0	13	9
24407	1	2	0	0	5	0	6	24	1	12	28	2
24929	0	1	1	0	1	2	0	41	10	0	37	6
24989	N/A	N/A	N/A	N/A	N/A	N/A	N/A	N/A	N/A	N/A	N/A	N/A
25428	0	0	0	0	8	5	0	0	0	1	7	8
25430	0	7	11	3	5	6	0	30	18	14	60	12
25431	0	0	4	0	15	7	0	7	11	7	30	3
25432	0	14	7	10	8	2	2	22	15	14	21	3
27352	0	0	7	2	16	12	0	0	0	0	5	6
27354	0	0	0	0	2	14	0	5	17	5	32	5
27359	0	0	1	0	22	7	0	1	2	1	33	0
29661	0	5	9	0	13	16	12	32	6	29	22	3
29988	N/A	N/A	N/A	N/A	N/A	N/A	N/A	N/A	N/A	N/A	N/A	N/A
30588	0	0	3	1	2	3	0	10	11	12	36	0
30590	0	0	2	0	3	6	2	17	6	8	26	1
997	N/A	N/A	N/A	N/A	N/A	N/A	N/A	N/A	N/A	N/A	N/A	N/A
3650	7	0	0	3	7	3	14	0	0	8	0	0
5411	N/A	N/A	N/A	N/A	N/A	N/A	N/A	N/A	N/A	N/A	N/A	N/A
6964	3	27	5	0	40	7	13	8	1	14	27	3
7571	0	0	6	0	0	6	0	12	7	0	8	10
7588	0	3	1	0	8	6	2	19	5	2	19	0
8058	N/A	N/A	N/A	N/A	N/A	N/A	N/A	N/A	N/A	N/A	N/A	N/A
8072	0	3	4	1	16	5	13	16	3	13	16	1
8073	0	3	2	0	9	5	8	19	3	11	17	0
8087	0	2	2	0	0	1	0	20	9	0	3	13
8088	0	2	5	0	12	5	3	20	4	6	21	3
8097	0	0	1	0	0	2	0	7	5	0	14	18
8098	0	0	6	0	2	6	0	9	27	0	14	31
8974	0	0	1	0	0	1	1	18	10	0	2	9
8976	0	1	2	0	1	0	1	15	14	0	5	6
9355	0	2	3	0	0	0	14	3	0	0	16	9
9693	3	2	2	0	7	1	15	6	3	2	15	1
9697	0	4	4	0	2	5	1	10	1	1	11	0
24399	0	2	2	1	4	3	1	5	5	0	13	0
24415	0	1	6	0	4	4	0	10	8	0	9	7
24416	8	12	2	0	15	2	10	11	1	5	20	1
24627	0	0	4	0	3	7	1	14	18	0	21	25
24914	0	14	0	0	7	2	6	4	0	2	17	7
24923	41	6	1	0	13	6	29	7	0	4	18	3
24953	18	13	1	0	0	6	21	1	0	0	8	9
24955	0	9	9	0	5	6	0	18	7	0	4	9
25116	1	21	20	0	0	0	18	29	4	0	6	22
26524	0	16	2	0	2	2	15	21	1	3	10	9
27917	5	10	3	0	4	5	13	12	1	0	16	2
1842	N/A	N/A	N/A	N/A	N/A	N/A	N/A	N/A	N/A	N/A	N/A	N/A
1990	0	8	20	0	2	11	30	29	8	21	19	15
2234	2	19	1	5	19	10	22	11	0	24	21	6
2596	7	37	6	2	17	16	15	41	3	7	120	22
3486	1	23	1	1	9	5	2	15	2	3	13	0
3547	2	13	7	0	0	0	0	3	6	0	0	0
7413	0	5	1	0	12	2	0	7	0	0	14	7
7443	5	15	1	1	10	4	9	11	0	15	0	0
7675	0	0	0	0	0	0	0	3	3	0	0	5
7680	0	0	3	0	0	0	0	9	22	0	7	6
7739	1	11	8	0	2	8	0	4	3	0	3	6
7983	0	3	7	0	0	3	4	22	7	0	3	12
8029	0	3	12	0	3	4	1	22	6	0	3	12
8103	0	6	3	0	0	5	0	11	25	0	4	13
8684	0	0	2	0	2	7	0	8	38	3	60	18
9082	0	7	3	0	0	5	2	29	4	2	18	18
9481	0	0	2	0	1	5	2	20	6	0	19	3
9482	0	0	0	0	0	0	0	8	12	0	8	18
9497	6	11	4	0	0	0	13	12	0	0	0	5
9500	1	0	3	0	0	0	6	9	10	0	2	7
23714	N/A	N/A	N/A	N/A	N/A	N/A	N/A	N/A	N/A	N/A	N/A	N/A
24909	0	4	1	0	13	0	0	2	0	1	15	3
24971	4	7	1	0	2	12	13	10	0	2	13	8
25001	2	14	0	1	12	1	14	7	0	2	18	4
25005	0	1	5	0	1	5	1	10	10	0	18	6
25011	5	16	7	0	4	3	7	10	4	0	16	6
25695	3	11	8	0	7	3	13	19	4	0	16	10
25696	9	8	6	0	12	11	47	22	3	3	48	14
25724	0	0	0	0	0	0	9	19	4	3	29	6
26529	0	0	10	0	5	12	0	0	20	0	21	9
26836	2	4	10	0	1	8	6	15	7	0	12	8
27365	1	11	13	0	3	9	9	13	3	0	26	9
27580	1	4	2	0	0	11	10	3	0	6	18	0
29997	N/A	N/A	N/A	N/A	N/A	N/A	N/A	N/A	N/A	N/A	N/A	N/A
30592	0	6	0	0	2	1	10	18	0	0	0	6
759	0	19	8	1	18	4	1	18	4	1	21	2
9579	0	7	0	0	8	7	4	18	1	0	14	8
